# Supplementary material for: Identification of a Candidate Gene for the Novel Cytoplasmic Male Sterility Derived from Inter-Subspecific Crosses in Rice (Oryza sativa L.)
Source: Genes (Basel). 2021 Apr 17;12(4):590. doi: 10.3390/genes12040590 (PMC8073397; doi:10.3390/genes12040590)
Supplement: Supplementary file 1 [file genes-12-00590-s001.zip]

Archive with 2 entries (2 files):
- Supplementary_Material_Figures_S1-S3(revised version).pptx
- Supplementary_Material_Tables_S1-S7(revised version).xlsx
