# Supplementary material for: Identification of a Candidate Gene for the Novel Cytoplasmic Male Sterility Derived from Inter-Subspecific Crosses in Rice (Oryza sativa L.)
Source: Genes (Basel). 2021 Apr 17;12(4):590. doi: 10.3390/genes12040590 (PMC8073397; doi:10.3390/genes12040590)
Supplement: Supplementary file 1 [file genes-12-00590-s001.zip › Supplementary_Material_Tables_S1-S7(revised version).xlsx]

## Sheet: Table_Legends
Legends of Tables in Supplementary Material I
Table S1. Primers used in this study
Table S2. Agronomical traits for Hopum and Hopum A
Table S3. Summary of whole genome sequencing statistics
Table S4. Gene annotation in Tetep-CMS mitochondrial genome
Table S5. Large repeats in Tetep-CMS mitochondrial genome
Table S6. Location of MSSs in the Tetep-CMS mitochondrial genome
Table S7. BLAST hit table for orf114 and orf312

## Sheet: Table S1
Table S1. Primers used in this study
Primer name	Sequence (5' to 3')	Restriction site	Reference
For RT-PCR
qAtp6-F	GGCATTACGATCGTTGGATTTC		Luo et al. 2013
qAtp6-R	TTGATGGAGATTTATAGCATCATTC		Luo et al. 2013
orf114-F	GGAATCATTGTTTCGGTTGC
orf114-R	GAGTCCCCAGGAAAAACCAT
orf312-F	ATGGCATCAACGACTCCTTC
orf312-R	TCCAATTAGTCCCCAACAGC
For RACE
orf312_RACE_F	GATTACGCCAAGCTTGATTCGGTCAGTTCCGGGCGTAGTA
orf312_RACE_R	GATTACGCCAAGCTTCAGCTTCCTGCATAACGGGAAGAGC
For plasmid construction
pET28a-orf312-F	CCATGGTTATCATGATACGCTTC	Nco I
pET28a-orf312-R	CTCGAGCTAGGAAGCGGAG	Xho I
The summary table includs the following information:
F, forward primer
R, reverse primer
underline, indicate restriction enzyme cutting sites
note: the primers qAtp6-F and qAtp6-R were from Luo et al. 2013
Reference
Luo, D.; Xu, H.; Liu, Z.; Guo, J.; Li, H.; Chen, L.; Fang, C.; Zhang, Q.; Bai, M.; Yao, N., et al. A detrimental mitochondrial-nuclear interaction causes cytoplasmic male sterility in rice. Nat Genet 2013, 45, 573-577, doi:10.1038/ng.2570.

## Sheet: Table S2
Table S2. Agronomic traits of Hopum and HopumA
	PH	TN	CL	PL
Hopum	97.87	9.4	77.78	20.09
Hopum A	84.44**	10ns	62.64**	21.8**
The summary table includs the following information:
PH: Plant height
TN: Tiller number
CL: Culm length
PL: Panicle length
Asterisks represents the significant differences between Hopum and Hopum A, as determined by Student's t test. *, 0.01 <P<0.05; **, P<0.01; ns, no significant diffrences

## Sheet: Table S3
Table S3. Summary of whole genome sequencing statistics
Sample	Total bases	Total reads	GC(%)	Q20(%)	Q30(%)
Hopum	10117244748	40307748	42.92	92.26	88.14
Hopum A	11207946172	44653172	42.91	93.15	89.3
Tetep	11562659372	46066372	43.92	93.18	89.34
Sterile-bulk	23983873298	158833598	43.03	97	92.65
Fertile-bulk	24119094704	159729104	43.39	96.9	92.62
The summary table includs the following information:
Total bases: Total number of bases sequenced
Total reads: Total number of reads. For Illumina paired-end sequencing, this value refers to the sum of read 1 and read 2
GC(%): GC content
Q20(%): Ratio of bases that have phred quality score of over 20
Q30(%): Ratio of bases that have phred quality score of over 30

## Sheet: Table S4
Table S4. Gene annotation in Tetep-CMS mitochondrial genome
Feature	Description	Start	End	Strand	Exon	Note
trnM-CAU	tRNA-Met	1697	1770	R
trnD-GUC	tRNA-Asp	2496	2569	F
trnN-GUU	tRNA-Asn	3260	3331	R
trnK-UUU	tRNA-Lys	7429	7501	R
orfx	hypothetical protein	15916	16725	R
nad7	NADH dehydrogenase subunit 7	22496	22757	R	exon5
nad7	NADH dehydrogenase subunit 7	24442	24685	R	exon4
nad7	NADH dehydrogenase subunit 7	25682	26148	R	exon3
nad7	NADH dehydrogenase subunit 7	27459	27527	R	exon2
nad7	NADH dehydrogenase subunit 7	28341	28483	R	exon1
trnP-UGG	tRNA-Pro	41916	41990	F
nad1	NADH dehydrogenase subunit 1	43162	43547	F	exon1
cox3	cytochrome c oxidase subunit 3	49364	50206	R
atp4	ATPase subunit 4	50540	51133	R
orf152	hypothetical protein	52345	52803	R
nad5	NADH dehydrogenase subunit 5	53096	53326	F	exon1
nad5	NADH dehydrogenase subunit 5	54180	55395	F	exon2
trnM-CAU	tRNA-Met	58824	58896	F
trnH-GUG	tRNA-His	64847	64920	R
trnP-UGG	tRNA-Pro	67866	67939	F
trnW-CCA	tRNA-Trp	68082	68155	F
nad4	NADH dehydrogenase subunit 4	69998	70458	F	exon1
nad4	NADH dehydrogenase subunit 4	71713	72227	F	exon2
nad4	NADH dehydrogenase subunit 4	75681	76103	F	exon3
nad4	NADH dehydrogenase subunit 4	78898	78986	F	exon4
cox2	cytochrome c oxidase subunit 2	83908	84293	F	exon1
cox2	cytochrome c oxidase subunit 2	85569	85965	F	exon2
orf161	hypothetical protein	86556	87041	R
orf152	hypothetical protein	91711	92169	F
orf187	hypothetical protein	93518	94081	F
atp6	ATPase subunit 6	96758	97771	R
nad5	NADH dehydrogenase subunit 5	103165	103016	R	exon5	trans-splicing gene
nad5	NADH dehydrogenase subunit 5	104486	104092	R	exon4
orf153	hypothetical protein	107592	108053	F
nad1	NADH dehydrogenase subunit 1	111319	111512	R	exon3
nad1	NADH dehydrogenase subunit 1	112931	113012	R	exon2
rps13	ribosomal protein S13	113898	114248	R
orf449	hypothetical protein	115070	116452	R
nad5	NADH dehydrogenase subunit 5	126077	126057	R	exon3
nad1	NADH dehydrogenase subunit 1	126441	126698	R	exon5	copy of exon number 5
matR	maturase	127218	129194	R
rps1	ribosomal protein S1	132774	133292	R
ccmFn	cytochrome c biogenesis FN	133477	135261	R
ccmFc	cytochrome c biogenesis FC	142003	142751	F	exon1
ccmFc	cytochrome c biogenesis FC	143756	144311	F	exon2	C to U RNA editing
trnS-GCU	tRNA-Ser	148133	148220	F
trnC-GCA	tRNA-Cys	148468	148506	F	exon1
orf165	hypothetical protein	148482	148979	R
trnC-GCA	tRNA-Cys	148554	148587	F	exon2
orf284	hypothetical protein	148925	149779	F
cox1	cytochrome c oxidase subunit 1	149977	151551	F
rpl5	ribosomal protein L5	154311	154877	R
atp1	ATPase subunit 1	163801	165330	F
trnS-GGA	tRNA-Ser	169273	169359	F
trnF-GAA	tRNA-Phe	170898	170970	F
nad9	NADH dehydrogenase subunit 9	173214	173786	F
trnY-GUA	tRNA-Tyr	174531	174613	F
orf173	hypothetical protein	178599	179120	R
trnE-UUC	tRNA-Glu	187492	187563	F
rrn26	26S ribosomal RNA	191526	195067	F
orf162	hypothetical protein	195188	195676	F
orf187	hypothetical protein	210334	210897	F
rrn5	5S ribosomal RNA	211718	211839	R
rrn18	18S ribosomal RNA	211953	213647	R
rpl2	ribosomal protein L2	223876	224715	F	exon1
rpl2	ribosomal protein L2	226197	226865	F	exon2
rps19	ribosomal protein S19	226869	227150	F
nad4L	NADH dehydrogenase subunit 4L	228013	228315	F		C to U RNA editing, start-ACG
orf241	hypothetical protein	228988	229713	R
cob	apocytochrome b	233032	234225	R		copy of exon number 3
nad5	NADH dehydrogenase subunit 5	243830	243850	R	exon3	copy of exon number 3
nad1	NADH dehydrogenase subunit 1	244214	244471	R	exon5	trans-splicing gene and start-ACG
matR	maturase	244991	246967	R
rps1	ribosomal protein S1	250547	251065	R
ccmFn	cytochrome c biogenesis FN	251250	253034	R
orf312	hypothetical protein	259955	260893	R		candidate CMS-associated gene
atp1	ATPase subunit 1	269804	271333	F
trnS-GGA	tRNA-Ser	275276	275362	F
trnF-GAA	tRNA-Phe	276901	276973	F
nad9	NADH dehydrogenase subunit 9	279217	279789	F
trnY-GUA	tRNA-Tyr	280534	280616	F
nad2	NADH dehydrogenase subunit 2	281254	281414	F	exon3
nad2	NADH dehydrogenase subunit 2	283812	284384	F	exon4
orf173	hypothetical protein	284602	285123	R
nad2	NADH dehydrogenase subunit 2	285787	285974	F	exon5	trans-splicing gene
trnE-UUC	tRNA-Glu	293495	293566	F
rrn26	26S ribosomal RNA	297529	301070	F
orf162	hypothetical protein	301191	301679	F
orf187	hypothetical protein	316337	316900	F
atp6	ATPase subunit 6	319577	320590	R
trnC-GCA	tRNA-Cys	332470	332540	R
ccmB	cytochrome c biogenesis B	333419	334039	F
trnE-UUC	tRNA-Glu	344853	344923	F
nad2	NADH dehydrogenase subunit 2	345450	345841	R	exon2
nad2	NADH dehydrogenase subunit 2	347052	347204	R	exon1
trnR-UCU	tRNA-Arg	348892	348963	R
orf152	hypothetical protein	351926	352384	F
orf187	hypothetical protein	353733	354296	F
rrn5	5S ribosomal RNA	355117	355238	R
rrn18	18S ribosomal RNA	355352	357046	R
atp9	ATPase subunit 9	376873	377097	R		C to U RNA editing
trnS-UGA	tRNA-Ser	378534	378620	R
orf176	hypothetical protein	384955	385476	F
nad1	NADH dehydrogenase subunit 1	388819	388876	R	exon4
rps4	ribosomal protein S4	390591	391649	F
trnM-CAU	tRNA-Met	402604	402677	F
trnL-CAG	tRNA-Leu	407237	407310	F
rps12	ribosomal protein S12	414965	415342
nad3	NADH dehydrogenase subunit 3	415387	415854	R
rpl16	ribosomal protein L16	416552	417109	R
rps3	ribosomal protein S3	416958	418499	R	exon2
rps3	ribosomal protein S3	420348	420422	R	exon1
trnQ-UUG	tRNA-Gln	424766	424837	R
rps7	ribosomal protein S7	426195	426641	R
orf490	hypothetical protein	427313	428785	F
orfB	hypothetical protein	434174	434641	F
trnM-CAU	tRNA-Met	435034	435106	R
nad6	NADH dehydrogenase subunit 6	440269	440886	R
ccmC	cytochrome c biogenesis C	441160	441882	R
orf183	hypothetical protein	442117	442668	R
Notes: F and R in strand column indicates transcription direction

## Sheet: Table S5
Table S5. Large repeats in Tetep-CMS mitochondrial genome
No.	Left repeat length (bp)	Left repeat position	Repeat direction	Right repeat position	E-value	Match score	Identity value
1	56729	154894	D	260897	0	113458	100
2	21729	115450	D	233223	0	43458	100
3	6124	208634	D	352033	0	12248	100
4	6031	91818	D	314637	0	12062	100
5	4079	90728	D	350943	0	8158	100
6	2989	314637	D	352033	0	5978	100
7	2989	91818	D	208634	0	5978	100
The summary table includs the following information:
Left/ right repeat position indicate the start position of the repeat
Repeat direction, D, indicate direct repeat; P, indicate palindromic repeat

## Sheet: Table S6
Table S6. Location of MSSs in the Tetep-CMS mitochondrial genome
MSS No.	The location in Tetep-CMS	size(bp)
M1	4116-5854	1739
M2	29851-32868	3018
M3	32912-38248	5337
M4	51233-51685	453
M5	51691-52986	1296
M6	90265-91231	967
M7	91232-91818, 351447-352033	587
M8	114892-115288	397
M9	115289-115450	162
M10	137189-137864	676
M11	153202-153597	396
M12	161663-162551, 267666-268554	889
M13	162625-163369, 268628-269372	745
M14	201531-204515, 307534-310518	2985
M15	208527-208634, 314530-314637	108
M16	217300-218256	957
M17	218257-221735	3479
M18	221736-222045	310
M19	222046-223398	1353
M20	254953-257967	3015
M21	258318-259393	1076
M22	259394-259787	394
M23	259933-260497	565
M24	260516-260739	224
M25	320934-323199	2266
M26	323200-324248	1049
M27	324249-325027	779
M28	325063-326860	1798
M29	326861-328844	1984
M30	328877-329675	799
M31	329676-330610	935
M32	330611-331765	1155
M33	336426-338908	2483
M34	338942-341818	2877
M35	341928-342240	313
M36	342460-343851	1392
M37	343905-344148	244
M38	350574-350713	140
M39	350714-350943	230
M40	350944-351446	503
M41	367757-371082	3326
M42	371871-373955	2085
M43	403206-403509	304
M44	409714-409858	145
M45	420788-420999	212
M46	431467-432079	613
M47	432118-432584	467

## Sheet: Table S7
Table S7. BLAST hit table for orf114 and orf312
query acc.ver	subject acc.ver	Origin	% identity	alignment length	mismatches	gap opens	q. start	q. end	s. start	s. end	evalue	bit score
orf114	KY486275.1	O. sativa indica Chinese Dongxiang wild rice, D1-CMS	100	345	0	0	1	345	19495	19151	8.89e-179	638
orf114	KY486275.1	O. sativa indica Chinese Dongxiang wild rice, D1-CMS	100	345	0	0	1	345	124030	123686	8.89e-179	638
orf114	AP012528.1	O. rufipogon RT102C, RT102-CMS	100	345	0	0	1	345	16803	16459	8.89e-179	638
orf114	JN861112.1	O. sativa indica Hassawi hybrid rice (IR1112 X Hassawi)	100	345	0	0	1	345	51558	51214	8.89e-179	638
orf114	JN861111.1	O. sativa indica cultivar Hassawi	100	345	0	0	1	345	51597	51253	8.89e-179	638
orf114	JF281154.1	O. rufipogon Chinese wild abortive WA-CMS	100	345	0	0	1	345	373973	373629	8.89e-179	638
orf114	JF281153.1	O. sativa indica IR6888B	100	345	0	0	1	345	348962	349306	8.89e-179	638
orf114	JF281153.1	O. sativa indica IR6888B	100	345	0	0	1	345	569224	569568	8.89e-179	638
orf114	DQ167399.1	O. sativa indica 9311	100	345	0	0	1	345	19495	19151	8.89e-179	638
orf114	DQ167399.1	O. sativa indica 9311	100	345	0	0	1	345	114555	114211	8.89e-179	638
orf312	KX255857.1	O. rufipogon isolate 9W-447	94.782	939	43	1	1	939	1012	1944	0	1458
orf312	AP017386.1	O. sativa indica BT-CMS	94.675	939	44	1	1	939	69877	70809	0	1452
orf312	AP017386.1	O. sativa indica BT-CMS	94.675	939	44	1	1	939	390876	391808	0	1452
orf312	AP011077.1	O. sativa indica Lead rice, LD-CMS	94.675	939	44	1	1	939	379658	380590	0	1452
orf312	KY486275.1	O. sativa indica Chinese Dongxiang wild rice, D1-CMS	94.643	840	45	0	100	939	152560	151721	0	1303
orf312	KY486275.1	O. sativa indica Chinese Dongxiang wild rice, D1-CMS	92.692	561	40	1	380	939	286559	285999	0	808
orf312	KY486275.1	O. sativa indica Chinese Dongxiang wild rice, D1-CMS	92.692	561	40	1	380	939	480239	479679	0	808
orf312	CP018169.1	O. sativa indica cultivar Shuhui498	94.643	840	45	0	100	939	152469	151630	0	1303
orf312	KX255856.1	O. rufipogon isolate 9W-106	94.643	840	45	0	100	939	333	1172	0	1303
orf312	DQ167400.1	O. sativa japonica cultivar Nipponbare	94.643	840	45	0	100	939	142111	141272	0	1303
orf312	DQ167807.1	O. sativa japonica isolate PA64S	94.643	840	45	0	100	939	142111	141272	0	1303
orf312	DQ167399.1	O. sativa indica 9311	94.643	840	45	0	100	939	143085	142246	0	1303
orf312	KX255855.1	O. rufipogon isolate 9W-485	94.524	840	46	0	100	939	1838	2677	0	1297
orf312	KX255854.1	O. rufipogon isolate W-105	93.416	562	36	1	379	939	2223	2784	0	832
orf312	KX255853.1	O. rufipogon isolate 9W-478	93.416	562	36	1	379	939	2235	2796	0	832
orf312	AP012528.1	O. rufipogon RT102C, RT102-CMS	93.416	562	36	1	379	939	268485	267924	0	832
orf312	KX255860.1	O. sativa indica isolate ZS97A	92.883	562	39	1	379	939	2223	2784	0	815
orf312	KX255859.1	O. rufipogon isolate 8w-12	92.883	562	39	1	379	939	2223	2784	0	815
orf312	JX131325.1	O. sativa indica cultivar ZS97A	92.883	562	39	1	379	939	2223	2784	0	815
orf312	JF281154.1	O. rufipogon Chinese wild abortive WA-CMS	92.883	562	39	1	379	939	340743	341304	0	815
orf312	MF669484.1	O. sativa indica cultivar W1s	92.692	561	40	1	380	939	4428	4988	0	808
orf312	AP012527.1	O. rufipogon RT98C, RE98-CMS	92.349	562	42	1	379	939	113325	112764	0	798
orf312	KX255858.1	O. rufipogon isolate 9W-39	92.171	562	43	1	379	939	906	1467	0	793
orf312	KX255851.1	O. rufipogon isolate 9W-141	96.104	462	18	0	478	939	791	1252	0	754
orf312	KX255852.1	O. rufipogon isolate 8W-10	90.731	561	51	1	380	939	2269	2829	0	747
orf312	KX255850.1	O. rufipogon isolate W-24	93.939	462	28	0	478	939	569	1030	0	699
orf312	KX255850.1	O. rufipogon isolate W-24	97.586	290	7	0	100	389	281	570	4.79e-136	497
orf312	AP011076.1	O. rufipogon Chinese wild rice, CW-CMS	98.485	396	0	1	1	396	343849	344238	0	693
orf312	AP011076.1	O. rufipogon Chinese wild rice, CW-CMS	98.485	396	0	1	1	396	412371	412760	0	693
Note: The origin is based on NCBI GenBank search
